# Supplementary material for: Isoprenylated Flavonoids and 2-Arylbenzofurans from the Root Bark of Morus alba L. and Their Cytotoxic Activity against HGC27 Cancer Cells
Source: Molecules. 2023 Dec 20;29(1):30. doi: 10.3390/molecules29010030 (PMC10779849; doi:10.3390/molecules29010030)
Supplement: Supplementary file 1 [file molecules-29-00030-s001.zip]

Archive with 1 entries (1 files):
- molecules-2745488-supplementary.pdf
